# Supplementary material for: The Identification of Mutation in BMP15 Gene Associated with Litter Size in Xinjiang Cele Black Sheep
Source: Animals (Basel). 2021 Mar 3;11(3):668. doi: 10.3390/ani11030668 (PMC8001854; doi:10.3390/ani11030668)
Supplement: Supplementary file 1 [file animals-11-00668-s001.zip]

Archive with 4 entries (4 files):
- Supplementary 1.tif
- Supplementary 2.tif
- Supplementary 3.tif
- Supplementary 4.tif
